# Supplementary material for: Multi-Omics Deciphers Divergent Mechanisms in Differentially Cardiac-Remodeled Yili Horses Under Conditions of Equivalent Power Output
Source: Animals (Basel). 2025 Nov 9;15(22):3251. doi: 10.3390/ani15223251 (PMC12649268; doi:10.3390/ani15223251)
Supplement: Supplementary file 1 [file animals-15-03251-s001.zip]

Archive with 7 entries (7 files):
- Supplement Table S1.xls
- Supplement Table S2.xlsx
- Supplement Text S1.pdf
- Supplement Text S2.xls
- Supplement Text S3.pdf
- Supplement Text S4.pdf
- Supplement Text S5.pdf
