# Supplementary material for: Multi-Omics Deciphers Divergent Mechanisms in Differentially Cardiac-Remodeled Yili Horses Under Conditions of Equivalent Power Output
Source: Animals (Basel). 2025 Nov 9;15(22):3251. doi: 10.3390/ani15223251 (PMC12649268; doi:10.3390/ani15223251)
Supplement: Supplementary file 1 [file animals-15-03251-s001.zip › Supplement Table S1.xls]

Sample	Raw Reads	Clean Reads	Clean Base(G)	Error Rate(%)	Q20(%)	Q30(%)	GC Content(%)
BL1	55079766	46837904	7.03	0.01	98.2	94.81	51.26
BL2	53558088	46082054	6.91	0.01	98.19	94.8	50.82
BL3	56611300	48766560	7.31	0.01	98.17	94.73	51.73
BL4	58716906	51508616	7.73	0.01	98.25	94.95	49.97
BL5	57086648	49922470	7.49	0.01	98.2	94.78	50.18
BL6	55229316	48019178	7.2	0.01	98.18	94.78	50.75
BL7	55750574	49430010	7.41	0.01	98.15	94.6	50.34
BL8	51979034	45747042	6.86	0.01	98.17	94.63	50.99
BL9	55451850	48617958	7.29	0.01	98.23	94.87	50.67
BL10	54329948	47262600	7.09	0.01	98.22	94.87	51.41
BH1	55998488	48852338	7.33	0.01	98.21	94.8	50.61
BH2	67847008	56966806	8.55	0.01	98.05	94.43	50.67
BH3	54232014	46124536	6.92	0.01	98.12	94.64	50.53
BH4	53840058	46300370	6.95	0.01	98.08	94.52	49.93
BH5	60059300	51532930	7.73	0.01	98.07	94.45	50.37
BH6	64458962	54877766	8.23	0.01	98.15	94.73	50.87
BH7	53156858	46729930	7.01	0.01	98.21	94.81	51.03
BH8	59442752	52266352	7.84	0.01	98.08	94.52	51.02
BH9	60008678	53029124	7.95	0.01	98.08	94.47	50.01
BH10	51968982	45176684	6.78	0.01	98.14	94.55	51.31
