# Supplementary material for: Multi-Omics Deciphers Divergent Mechanisms in Differentially Cardiac-Remodeled Yili Horses Under Conditions of Equivalent Power Output
Source: Animals (Basel). 2025 Nov 9;15(22):3251. doi: 10.3390/ani15223251 (PMC12649268; doi:10.3390/ani15223251)
Supplement: Supplementary file 1 [file animals-15-03251-s001.zip › Supplement Table S2.xlsx]

## Sheet: AHvsBH
ID1	ID2
PC-5p-1084	LRRC58
PC-5p-13515	LRRC58
PC-5p-6159	LRRC58
bta-miR-378c	LRRC58
eca-miR-27b	LRRC58
eca-miR-872	LRRC58
hsa-miR-378a-3p	LRRC58
hsa-miR-378c	LRRC58
hsa-miR-16-2-3p	ALAS2
hsa-miR-339-5p	ALAS2
mmu-mir-6240-p5	ALAS2
ssc-miR-339	ALAS2
PC-5p-1084	TLR3
PC-5p-6159	TLR3
eca-miR-8985	SAMD9L
eca-miR-486-3p	CD14
hsa-miR-486-3p	CD14
hsa-miR-505-5p	CD14
PC-5p-1036	C1D
PC-5p-2514	C1D
eca-miR-532-5p	C1D
eca-miR-8951	C1D
hsa-miR-30b-3p	C1D
PC-5p-15499	SLC4A1
hsa-miR-320a-3p	SLC4A1
hsa-miR-320b	SLC4A1
hsa-miR-339-5p	SLC4A1
hsa-miR-4429	SLC4A1
ssc-miR-339	SLC4A1
PC-3p-22425	TBC1D2
PC-3p-2609	TBC1D2
hsa-miR-1343-3p	TBC1D2
hsa-miR-22-3p	TBC1D2
mdo-miR-22-3p	TBC1D2
PC-3p-4872	SYN1
PC-5p-12093	SYN1
hsa-miR-210-3p	CLEC1B
PC-3p-1902	SERPINB10
eca-miR-501-5p	SERPINB10
PC-3p-1902	STAMBP
eca-miR-101	STAMBP
eca-miR-140-3p	STAMBP
eca-miR-30d	STAMBP
hsa-miR-30a-5p	STAMBP
hsa-miR-30b-3p	STAMBP
PC-3p-14948	GJA1
PC-3p-1902	GJA1
PC-3p-2269	GJA1
PC-5p-1084	GJA1
PC-5p-5941	GJA1
eca-miR-1	GJA1
eca-miR-101	GJA1
eca-miR-129a-3p	GJA1
eca-miR-18b	GJA1
eca-miR-19b	GJA1
eca-miR-30d	GJA1
eca-miR-8951	GJA1
hsa-miR-148a-5p	GJA1
hsa-miR-18a-5p	GJA1
hsa-miR-20a-5p	GJA1
hsa-miR-30a-5p	GJA1
hsa-miR-30e-5p	GJA1
mmu-miR-300-3p	GJA1
hsa-miR-1306-5p	RGS1
hsa-miR-26b-3p	RGS1
hsa-miR-505-5p	RGS1
PC-3p-12777	NXPH4
PC-3p-2609	NXPH4
eca-miR-342-3p	NXPH4
eca-miR-486-3p	NXPH4
hsa-miR-486-3p	NXPH4
PC-3p-2279	MITF
PC-3p-4226	MITF
PC-3p-8463	MITF
PC-5p-10196	MITF
PC-5p-1036	MITF
eca-miR-101	MITF
eca-miR-1271a	MITF
eca-miR-148b-3p	MITF
eca-miR-3200	MITF
hsa-miR-148a-3p	MITF
hsa-miR-152-3p	MITF
mdo-miR-1388-3p	MITF
mmu-miR-203-3p	MITF
tch-miR-26a-2-5p	MITF
PC-3p-22425	CD7
PC-3p-3701	CD7
PC-5p-15499	CD7
cgr-miR-1260	CD7
eca-miR-486-3p	CD7
hsa-miR-1260b	CD7
hsa-miR-1306-5p	CD7
hsa-miR-486-3p	CD7
hsa-miR-7977	CD7
eca-miR-8914	LOXL4
hsa-let-7a-5p	LOXL4
hsa-miR-223-5p	LOXL4
pal-miR-9226-5p	LOXL4
eca-miR-1	EIF1AX
hsa-miR-30b-3p	SOWAHC
PC-5p-1084	ACSM3
mmu-miR-203-3p	KBTBD8
PC-5p-12093	USP8
hsa-miR-339-5p	USP8
hsa-miR-574-5p	USP8
ssc-miR-339	USP8
PC-3p-15396	RALGPS2
PC-3p-6180	RALGPS2
eca-miR-185	RALGPS2
hsa-miR-221-5p	RALGPS2
eca-miR-106b	DUSP2
eca-miR-17	DUSP2
eca-miR-9021	DUSP2
eca-miR-93	DUSP2
hsa-miR-1306-5p	DUSP2
hsa-miR-223-3p	DUSP2
hsa-miR-505-5p	DUSP2
eca-mir-2483-p3	ETNK1
PC-5p-6159	LRAT
hsa-miR-27a-5p	LRAT
eca-miR-106b	TRIP11
eca-miR-17	TRIP11
eca-miR-8946	TRIP11
eca-miR-93	TRIP11
hsa-miR-26a-5p	TRIP11
hsa-miR-26b-5p	TRIP11
PC-3p-8463	ZMPSTE24
PC-5p-10196	ZMPSTE24
PC-5p-9445	ZMPSTE24
eca-miR-1388	ZMPSTE24
eca-miR-192	ZMPSTE24
eca-miR-199a-5p	ZMPSTE24
eca-miR-532-5p	ZMPSTE24
mdo-miR-352-5p	ZMPSTE24
mmu-miR-664-3p	ZMPSTE24
eca-miR-7	RNF141
PC-3p-16598	SPRED3
eca-miR-9021	SPRED3
eca-miR-199a-5p	MAGT1
eca-miR-1839	GNB4
eca-miR-186	GNB4
hsa-miR-151a-3p	GNB4
mmr-miR-186	GNB4
PC-5p-9445	CALM2
eca-miR-450b-5p	CALM2
hsa-miR-27a-5p	CALM2
PC-3p-14948	SERPINB10
PC-5p-2514	SERPINB10
eca-miR-186	SERPINB10
mmr-miR-186	SERPINB10
PC-3p-17764	F13A1
PC-3p-2279	F13A1
eca-miR-143	F13A1
eca-miR-146a	F13A1
eca-miR-146b-5p	F13A1
eca-miR-500	F13A1
hsa-miR-28-5p	F13A1
mmu-miR-146a-5p	F13A1
hsa-miR-20a-5p	FAM3C
eca-miR-129a-3p	KLHL28
eca-miR-9041	KLHL28
hsa-miR-20a-5p	KLHL28
hsa-miR-1306-5p	NPY
PC-3p-4226	UHMK1
PC-5p-4320	UHMK1
eca-miR-101	UHMK1
eca-miR-1839	UHMK1
eca-miR-186	UHMK1
eca-miR-199a-5p	UHMK1
eca-miR-27b	UHMK1
eca-miR-340-5p	UHMK1
eca-miR-362-5p	UHMK1
eca-miR-450b-5p	UHMK1
eca-miR-500	UHMK1
eca-miR-7	UHMK1
hsa-miR-147b-5p	UHMK1
hsa-miR-151a-3p	UHMK1
mdo-miR-1388-3p	UHMK1
mmr-miR-186	UHMK1
eca-miR-342-5p	NCR1
hsa-miR-26b-3p	NCR1
hsa-miR-29b-3p	NCR1
cgr-miR-1260	SPEN
eca-miR-144	SPEN
hsa-miR-1260b	SPEN
mmu-miR-3968	SPEN
mmu-mir-3968-p5	SPEN
PC-3p-10528	MDN1
eca-miR-132	MDN1
eca-miR-15a	MDN1
eca-miR-342-3p	MDN1
hsa-let-7a-3p	MDN1
hsa-let-7f-2-3p	MDN1
hsa-miR-15b-5p	MDN1
hsa-miR-18a-3p	MDN1
hsa-miR-22-3p	MDN1
hsa-miR-26a-5p	MDN1
hsa-miR-26b-3p	MDN1
hsa-miR-26b-5p	MDN1
mdo-miR-22-3p	MDN1
pal-miR-9993b-3p	MDN1
eca-miR-143	ARL5B
eca-miR-450b-5p	ARL5B
hsa-miR-148a-5p	ARL5B
hsa-miR-30c-1-3p	ARL5B
PC-3p-1902	SLC25A24
PC-5p-13515	SLC25A24
eca-miR-148b-3p	SLC25A24
eca-miR-340-5p	SLC25A24
hsa-miR-148a-3p	SLC25A24
hsa-miR-152-3p	SLC25A24
mmu-miR-300-3p	SLC25A24
eca-miR-199a-3p	LLGL2
eca-miR-486-3p	LLGL2
hsa-miR-486-3p	LLGL2
hsa-miR-223-3p	APC
eca-miR-342-3p	DUSP1
eca-mir-451-p3	DUSP1
hsa-let-7a-5p	DUSP1
hsa-miR-1306-5p	DUSP1
hsa-miR-142-5p	DUSP1
PC-3p-4872	TLR4
PC-5p-3529	TLR4
eca-miR-205	TLR4
eca-miR-31	TLR4
hsa-miR-142-3p	PRRG1
hsa-miR-20a-5p	PRRG1
PC-3p-1902	MSMO1
eca-miR-192	MSMO1
eca-miR-200c	CXCL1
hsa-miR-181b-5p	CXCL1
hsa-miR-421	CXCL1
mdo-miR-181a-5p	CXCL1
eca-miR-200c	KLF4
hsa-miR-26b-3p	KLF4
pal-miR-339b-5p	SKIL
ssc-miR-339	SKIL
eca-miR-132	HIVEP1
pal-miR-9226-5p	POLR1A
pal-miR-9993b-3p	KIF4A
hsa-miR-147b-5p	AP1S2
PC-5p-15499	RAD50
hsa-miR-181b-5p	RAD50
hsa-miR-25-5p	RAD50
hsa-miR-505-3p	RAD50
mdo-miR-181a-5p	RAD50
tch-let-7a-5p	RAD50
PC-5p-10785	UBE2E1
eca-miR-143	UBE2E1
efu-miR-9226	UBE2E1
hsa-miR-223-5p	HEMGN
PC-3p-11258	MYO5A
eca-miR-23a	MYO5A
eca-miR-23b	MYO5A
eca-miR-8951	HNMT
PC-3p-6180	RNASE4
cfa-miR-500	RNASE4
eca-miR-146a	RNASE4
eca-miR-146b-5p	RNASE4
eca-miR-502-3p	RNASE4
eca-mir-501-p3	RNASE4
hsa-miR-500a-3p	RNASE4
mmu-miR-146a-5p	RNASE4
hsa-miR-30c-1-3p	CD1C
PC-5p-9445	BZW1
eca-let-7f	BZW1
eca-miR-129a-3p	BZW1
eca-miR-1839	BZW1
mmu-miR-300-3p	BZW1
PC-5p-3529	EIF4G3
eca-miR-8985	EIF4G3
eca-miR-9036	EIF4G3
PC-5p-3529	CHD6
eca-miR-31	CHD6
hsa-miR-15b-5p	CHD6
hsa-miR-574-5p	CHD6
mmu-mir-6240-p5	CHD6
PC-3p-2269	SUB1
PC-3p-14258	MPZL2
PC-3p-15396	MPZL2
PC-5p-5941	MPZL2
PC-5p-9445	MPZL2
eca-miR-122	MPZL2
eca-miR-340-5p	MPZL2
eca-miR-501-5p	MPZL2
eca-miR-7	MPZL2
eca-miR-8951	MPZL2
hsa-miR-30c-1-3p	MPZL2
eca-miR-191a	KAT6B
PC-3p-14389	PFKFB3
eca-miR-335	PFKFB3
PC-3p-4047	UBE2J1
PC-5p-10785	UBE2J1
PC-5p-6159	UBE2J1
PC-5p-9445	UBE2J1
eca-miR-423-5p	UBE2J1
hsa-miR-30a-5p	UBE2J1
hsa-miR-30e-5p	UBE2J1
tch-miR-26a-2-5p	UBE2J1
PC-3p-3701	MYCBP2
eca-miR-132	MYCBP2
eca-miR-196b	MYCBP2
hsa-miR-144-5p	MYCBP2
hsa-miR-16-2-3p	MYCBP2
mmu-mir-6236-p3	MYCBP2
tch-let-7a-5p	MYCBP2
hsa-miR-574-5p	NTRK3
mmu-mir-6236-p3	NTRK3
PC-3p-1507	TOP2A
eca-miR-335	TOP2A
hsa-miR-1343-3p	TOP2A
eca-miR-122	C18H2orf69
eca-miR-128	C18H2orf69
eca-miR-186	C18H2orf69
hsa-miR-20a-5p	C18H2orf69
mmr-miR-186	C18H2orf69
PC-3p-4067	NKG7
PC-5p-14507	NKG7
PC-5p-15499	NKG7
cgr-miR-1260	NKG7
eca-miR-486-3p	NKG7
eca-miR-9027	NKG7
hsa-miR-1260b	NKG7
hsa-miR-18a-3p	NKG7
hsa-miR-486-3p	NKG7
eca-miR-146a	PUS10
eca-miR-146b-5p	PUS10
eca-miR-186	PUS10
eca-miR-296	PUS10
mmr-miR-186	PUS10
mmu-miR-146a-5p	PUS10
PC-5p-4320	VAMP7
eca-miR-186	VAMP7
eca-miR-199a-5p	VAMP7
eca-miR-7	VAMP7
eca-miR-9174	VAMP7
hsa-miR-147b-5p	VAMP7
mmr-miR-186	VAMP7
PC-3p-1902	PUS10
PC-5p-1036	PUS10
PC-5p-4320	PUS10
eca-miR-192	PUS10
eca-mir-2483-p3	PUS10
hsa-miR-148a-5p	PUS10
hsa-miR-652-5p	PUS10
hsa-miR-18a-3p	NR4A2
hsa-miR-505-5p	NR4A2
hsa-miR-197-5p	CCDC40
mmu-miR-664-3p	SMIM14
PC-5p-4320	ZDHHC2
mmu-miR-3964	ZDHHC2
eca-let-7f	KPNA5
eca-miR-1839	KPNA5
PC-3p-3701	CAVIN1
eca-miR-342-5p	CAVIN1
hsa-miR-22-3p	CAVIN1
mdo-miR-22-3p	CAVIN1
PC-3p-1902	NXT2
eca-miR-128	NXT2
eca-miR-18b	NXT2
eca-miR-27b	NXT2
hsa-miR-18a-5p	NXT2
mmu-miR-203-3p	NXT2
PC-3p-12777	ADAMTS14
eca-miR-342-5p	ADAMTS14
hsa-let-7a-5p	ADAMTS14
hsa-miR-29b-3p	ADAMTS14
PC-3p-14258	GCSAML
PC-3p-15396	GCSAML
PC-5p-6159	GCSAML
eca-miR-140-3p	GCSAML
eca-miR-872	GCSAML
hsa-miR-185-5p	GCSAML
hsa-miR-30c-1-3p	GCSAML
PC-5p-13012	CXCL8
eca-miR-9027	CXCL8
hsa-miR-1343-3p	CXCL8
PC-3p-5361	EGFL7
hsa-miR-1306-5p	EGFL7
mmu-miR-126b-3p	EGFL7
eca-miR-486-3p	ZFP92
hsa-miR-486-3p	ZFP92
hsa-miR-148a-5p	LIN7C
mmu-miR-203-3p	LIN7C
eca-miR-148b-3p	PPP1CB
hsa-miR-148a-3p	PPP1CB
hsa-miR-152-3p	PPP1CB
eca-miR-363	CCNJ
eca-mir-2483-p3	CCNJ
efu-miR-9226	CCNJ
mmu-miR-664-3p	CCNJ
mmu-miR-3964	PPHLN1
hsa-miR-223-3p	LAYN
PC-5p-3529	IL2RB
eca-miR-15a	IL2RB
eca-miR-342-5p	IL2RB
eca-miR-486-3p	IL2RB
hsa-miR-15b-5p	IL2RB
hsa-miR-339-5p	IL2RB
hsa-miR-486-3p	IL2RB
ssc-miR-339	IL2RB
hsa-miR-18a-3p	PTPN13
PC-3p-1902	KRT24
hsa-miR-28-3p	KRT24
PC-3p-1902	BTLA
PC-3p-2269	BTLA
PC-3p-4226	BTLA
eca-miR-150	BTLA
hsa-miR-185-5p	BTLA
mdo-miR-1388-3p	BTLA
mdo-miR-150-5p	BTLA
mmu-miR-203-3p	BTLA
PC-5p-12093	GCNT7
PC-5p-13012	GCNT7
PC-5p-3236	GCNT7
eca-miR-8985	GCNT7
PC-3p-1902	MS4A2
PC-5p-10785	MS4A2
eca-miR-8951	MS4A2
hsa-miR-185-5p	MS4A2
mmu-miR-300-3p	SPCS3
eca-let-7d	FASLG
eca-let-7e	FASLG
eca-miR-9021	FASLG
eca-miR-98	FASLG
hsa-let-7a-5p	FASLG
hsa-let-7b-5p	FASLG
hsa-let-7g-5p	FASLG
hsa-let-7i-5p	FASLG
hsa-miR-421	FASLG
mmu-let-7c-5p	FASLG
mmu-let-7j	FASLG
hsa-miR-28-5p	LYPLA1
hsa-miR-30c-1-3p	LYPLA1
eca-miR-186	OSTM1
eca-miR-27b	OSTM1
eca-miR-340-5p	OSTM1
eca-miR-9180	OSTM1
mmr-miR-186	OSTM1
tch-miR-26a-2-5p	OSTM1
PC-5p-14507	SLCO4A1
eca-miR-340-3p	SLCO4A1
oga-miR-28b	SLCO4A1
PC-3p-16598	FAM171A2
PC-3p-2609	FAM171A2
PC-5p-7700	FAM171A2
eca-miR-8946	FAM171A2
hsa-let-7a-3p	FAM171A2
hsa-let-7f-2-3p	FAM171A2
hsa-miR-1306-5p	FAM171A2
hsa-miR-22-3p	FAM171A2
mdo-miR-22-3p	FAM171A2
PC-3p-16598	SLFN5
hsa-miR-181b-5p	SLFN5
mdo-miR-181a-5p	SLFN5
hsa-miR-223-5p	SYNPO
eca-miR-8914	KIR3DL
PC-5p-5645	ACTR6
eca-miR-192	ACTR6
efu-miR-9226	ACTR6
hsa-miR-30e-3p	ACTR6
mdo-miR-1388-5p	ACTR6
eca-miR-7	MS4A7
hsa-miR-30e-3p	MS4A7
PC-5p-5941	ELMOD2
eca-miR-19b	ELMOD2
eca-miR-30d	ELMOD2
hsa-miR-142-3p	ELMOD2
hsa-miR-30a-5p	ELMOD2
hsa-miR-30e-5p	ELMOD2
PC-5p-1036	B4GALT6
PC-5p-5941	B4GALT6
eca-miR-129a-3p	B4GALT6
eca-miR-143	B4GALT6
eca-miR-30d	B4GALT6
eca-miR-362-5p	B4GALT6
hsa-miR-147b-5p	B4GALT6
hsa-miR-20a-5p	B4GALT6
hsa-miR-30a-5p	B4GALT6
hsa-miR-30c-1-3p	B4GALT6
hsa-miR-30e-5p	B4GALT6
hsa-miR-652-5p	B4GALT6
mmr-miR-186	B4GALT6
mmu-miR-300-3p	LIMS1
cgr-miR-1260	ITGA1
eca-miR-9036	ITGA1
hsa-miR-1343-3p	ITGA1
hsa-miR-181b-5p	ITGA1
hsa-miR-320a-3p	ITGA1
hsa-miR-320b	ITGA1
hsa-miR-4429	ITGA1
hsa-miR-628-5p	ITGA1
hsa-miR-7-1-3p	ITGA1
mdo-miR-181a-5p	ITGA1
mmu-miR-3968	ITGA1
mmu-mir-3968-p5	ITGA1
PC-3p-16598	DST
PC-5p-7700	LTBP4
eca-miR-31	LTBP4
hsa-miR-505-5p	LTBP4
PC-5p-3236	SON
eca-miR-144	SON
PC-3p-15396	SMAD5
eca-miR-101	SMAD5
eca-miR-148b-3p	SMAD5
eca-miR-27b	SMAD5
efu-miR-9226	SMAD5
hsa-miR-148a-3p	SMAD5
hsa-miR-152-3p	SMAD5
hsa-miR-20a-5p	SMAD5
mmu-miR-664-3p	SMAD5
PC-5p-15499	NCR2
hsa-miR-1343-3p	NCR2
hsa-miR-425-5p	NCR2
oga-miR-28b	NCR2
PC-5p-13515	CCNG1
eca-miR-122	CCNG1
eca-miR-1271a	CCNG1
eca-miR-27b	CCNG1
eca-miR-451	CCNG1
eca-miR-872	CCNG1
hsa-let-7g-3p	CCNG1
hsa-miR-20a-5p	CCNG1
mmu-miR-203-3p	CCNG1
PC-5p-3236	RSPH6A
eca-miR-9027	RSPH6A
PC-5p-1084	CENPK
eca-miR-128	CENPK
eca-miR-143	CENPK
eca-miR-186	CENPK
eca-miR-27b	CENPK
eca-miR-362-5p	CENPK
eca-miR-450b-5p	CENPK
mmr-miR-186	CENPK
eca-miR-8914	VCAN
eca-miR-9036	VCAN
hsa-miR-18a-3p	VCAN
hsa-miR-375-3p	VCAN
PC-3p-1507	SETBP1
eca-miR-8951	LRRC40
eca-miR-486-3p	VAX2
hsa-miR-486-3p	VAX2
eca-miR-128	TDO2
eca-miR-143	TDO2
PC-3p-16598	FBN1
PC-5p-12093	FBN1
eca-miR-144	FBN1
eca-miR-23a	FBN1
eca-miR-23b	FBN1
hsa-miR-29b-3p	FBN1
tch-let-7a-5p	FBN1
eca-miR-106b	EMSY
eca-miR-15a	EMSY
eca-miR-17	EMSY
eca-miR-23a	EMSY
eca-miR-23b	EMSY
eca-miR-93	EMSY
eca-mir-451-p3	EMSY
hsa-miR-15b-5p	EMSY
hsa-miR-181b-5p	EMSY
hsa-miR-223-3p	EMSY
hsa-miR-505-3p	EMSY
mdo-miR-181a-5p	EMSY
PC-5p-12093	MYO5A
eca-miR-15a	MYO5A
hsa-miR-15b-5p	MYO5A
hsa-miR-320a-3p	MYO5A
hsa-miR-320b	MYO5A
hsa-miR-4429	MYO5A
PC-5p-10785	SLC2A12
PC-3p-8463	COMMD8
PC-5p-10196	COMMD8
eca-miR-150	COMMD8
hsa-miR-221-5p	COMMD8
mdo-miR-150-5p	COMMD8
tch-miR-26a-2-5p	COMMD8
eca-miR-23a	PPP1R12A
eca-miR-23b	PPP1R12A
eca-miR-328	PPP1R12A
hsa-miR-628-5p	PPP1R12A
PC-3p-1507	PPM1L
PC-5p-15499	PPM1L
PC-5p-3529	PPM1L
eca-miR-15a	PPM1L
eca-miR-2483	PPM1L
eca-mir-451-p3	PPM1L
hsa-miR-15b-5p	PPM1L
hsa-miR-18a-3p	PPM1L
hsa-miR-26b-3p	PPM1L
mdo-miR-181a-5p	PPM1L
PC-3p-15396	TRIM2
eca-miR-185	TRIM2
eca-miR-532-5p	TRIM2
eca-miR-7	TRIM2
hsa-miR-185-5p	TRIM2
mmu-miR-203-3p	TRIM2
mmu-miR-3964	TRIM2
pal-miR-339b-5p	TRIM2
ssc-miR-339	TRIM2
PC-5p-3529	AKAP9
eca-miR-106b	AKAP9
eca-miR-17	AKAP9
eca-miR-9027	AKAP9
eca-miR-93	AKAP9
eca-mir-8964-p3	AKAP9
eca-miR-200c	RTF1
eca-miR-23a	RTF1
eca-miR-23b	RTF1
pal-miR-9226-5p	RTF1
PC-3p-2269	SCN4B
eca-miR-150	SCN4B
mdo-miR-150-5p	SCN4B
PC-3p-12777	CDKN1A
eca-miR-486-3p	CDKN1A
hsa-miR-486-3p	CDKN1A
PC-5p-15499	CKAP2L
eca-miR-221	CKAP2L
eca-miR-222	CKAP2L
hsa-let-7a-3p	CKAP2L
hsa-let-7f-2-3p	CKAP2L
hsa-miR-1343-3p	CKAP2L
hsa-miR-18a-3p	CKAP2L
pal-miR-9226-5p	CKAP2L
PC-3p-1902	MCMDC2
PC-5p-1084	MCMDC2
PC-3p-1902	CAPZA2
eca-miR-140-3p	CAPZA2
eca-miR-1839	CAPZA2
hsa-miR-151a-3p	CAPZA2
cgr-miR-1260	NOTCH3
eca-miR-342-5p	NOTCH3
hsa-miR-1260b	NOTCH3
PC-3p-14258	PTBP3
eca-miR-122	PTBP3
mmu-miR-300-3p	PTBP3
mmu-miR-3964	PTBP3
eca-miR-185	MYH7
PC-5p-13012	ATP10B
eca-miR-328	ATP10B
eca-mir-8964-p3	ATP10B
eca-miR-9036	CD244
hsa-miR-26b-3p	CD244
eca-miR-199a-3p	SPTA1
hsa-miR-18a-3p	SPTA1
pal-miR-9226-5p	SPTA1
eca-let-7d	TNFSF9
eca-let-7e	TNFSF9
eca-miR-98	TNFSF9
hsa-let-7a-5p	TNFSF9
hsa-let-7b-5p	TNFSF9
hsa-let-7g-5p	TNFSF9
hsa-let-7i-5p	TNFSF9
mmu-let-7c-5p	TNFSF9
mmu-let-7j	TNFSF9
oga-miR-28b	TNFSF9
PC-5p-5645	ODC1
eca-mir-2483-p3	ODC1
hsa-miR-221-5p	ODC1
mdo-miR-1388-5p	ODC1
eca-miR-185	SH3BGRL2
eca-miR-23a	NEFL
eca-miR-23b	NEFL
eca-let-7d	CNTRL
eca-let-7e	CNTRL
eca-miR-98	CNTRL
hsa-let-7a-5p	CNTRL
hsa-let-7b-5p	CNTRL
hsa-let-7g-5p	CNTRL
hsa-let-7i-5p	CNTRL
hsa-miR-425-5p	CNTRL
mmu-let-7c-5p	CNTRL
mmu-let-7j	CNTRL
eca-miR-191a	GAB3
eca-miR-8914	GAB3
eca-miR-9027	GAB3
hsa-miR-1306-5p	GAB3
hsa-miR-223-3p	GAB3
PC-3p-2279	GPR183
eca-miR-186	GPR183
eca-miR-450b-5p	GPR183
mmr-miR-186	GPR183
PC-5p-2514	NDUFAF4
mmu-miR-3964	NDUFAF4
eca-miR-106b	BBX
eca-miR-17	BBX
eca-miR-361-5p	BBX
hsa-miR-1306-5p	BBX
hsa-miR-18a-3p	BBX
hsa-miR-26a-5p	BBX
hsa-miR-26b-5p	BBX
hsa-miR-7-1-3p	BBX
PC-5p-1084	RGS5
eca-miR-186	RGS5
eca-miR-671-3p	RGS5
eca-miR-7	RGS5
mmr-miR-186	RGS5
PC-5p-15499	CHD2
eca-miR-205	CHD2
eca-miR-342-5p	CHD2
PC-3p-4226	CCL8
hsa-miR-210-3p	CCL8
hsa-miR-30b-3p	CCL8
mdo-miR-1388-3p	CCL8
PC-5p-9445	PPP1CB
eca-miR-423-5p	PPP1CB
PC-3p-2279	BET1
eca-miR-186	BET1
mmr-miR-186	BET1
PC-5p-17955	UGT8
eca-miR-122	UGT8
eca-miR-532-5p	UGT8
eca-miR-15a	GRB10
hsa-miR-15b-5p	GRB10
PC-3p-4872	GIGYF2
PC-5p-13012	GIGYF2
PC-5p-3236	GIGYF2
cgr-miR-1260	ANK2
hsa-miR-223-3p	ANK2
mmu-miR-3968	ANK2
mmu-mir-3968-p5	ANK2
PC-5p-13012	DPF3
PC-5p-3236	DPF3
eca-miR-132	DPF3
eca-miR-15a	DPF3
hsa-miR-1306-5p	DPF3
hsa-miR-15b-5p	DPF3
PC-5p-14507	CCL5
eca-miR-23a	CCL5
eca-miR-23b	CCL5
hsa-miR-1306-5p	CCL5
hsa-miR-320a-3p	CCL5
hsa-miR-320b	CCL5
hsa-miR-4429	CCL5
hsa-miR-628-5p	CCL5
hsa-let-7a-3p	CTTNBP2
hsa-let-7f-2-3p	CTTNBP2
hsa-miR-101-5p	CTTNBP2
mmu-mir-6240-p5	CTTNBP2
hsa-miR-16-2-3p	CC2D2A
eca-miR-17	SYNE1
eca-miR-205	SYNE1
eca-miR-93	SYNE1
hsa-miR-181b-5p	SYNE1
hsa-miR-22-3p	SYNE1
hsa-miR-505-3p	SYNE1
mdo-miR-181a-5p	SYNE1
mdo-miR-22-3p	SYNE1
PC-3p-14258	TMEM167A
eca-miR-128	TMEM167A
eca-miR-27b	TMEM167A
eca-miR-500	TMEM167A
eca-miR-196b	EIF5B
eca-miR-200c	EIF5B
eca-miR-2483	EIF5B
eca-miR-328	EIF5B
eca-miR-361-5p	EIF5B
hsa-miR-1306-3p	EIF5B
oga-miR-28b	EIF5B
PC-5p-3529	CLSPN
eca-miR-31	CLSPN
hsa-miR-505-3p	CLSPN
PC-5p-1036	RNF11
PC-3p-2279	PROS1
eca-miR-500	PROS1
hsa-miR-324-5p	PROS1
mmu-miR-203-3p	PROS1
mmu-miR-3964	PROS1
PC-5p-4320	C1D
eca-miR-501-5p	C1D
hsa-miR-30c-1-3p	C1D
hsa-miR-30e-3p	C1D
hsa-miR-30e-5p	C1D
hsa-miR-144-5p	DOCK5
PC-3p-8463	AP1S2
PC-5p-10196	AP1S2
bta-mir-2887-2-p3	IFITM5
PC-5p-13515	LRAT
eca-miR-122	LRAT
hsa-miR-1246	LRAT
eca-miR-532-5p	FABP7
hsa-let-7a-3p	CEP162
hsa-let-7f-2-3p	CEP162
hsa-miR-421	CEP162
eca-miR-205	AASS
eca-miR-23a	AASS
eca-miR-23b	AASS
hsa-miR-26b-3p	AASS
hsa-miR-7-1-3p	AASS
PC-5p-15499	RASGEF1A
eca-miR-221	RASGEF1A
eca-miR-222	RASGEF1A
eca-miR-342-5p	RASGEF1A
eca-miR-9027	RASGEF1A
eca-miR-9036	RASGEF1A
hsa-miR-144-5p	RASGEF1A
mdo-miR-181a-5p	RASGEF1A
bta-miR-378c	C1GALT1
eca-let-7f	C1GALT1
hsa-miR-378a-3p	C1GALT1
hsa-miR-378c	C1GALT1
PC-3p-8463	CAV2
PC-5p-10196	CAV2
eca-miR-100	CAV2
eca-miR-101	CAV2
eca-miR-340-5p	CAV2
eca-miR-9174	CAV2
eca-miR-99a	CAV2
hsa-miR-20a-5p	CAV2
hsa-miR-221-5p	CAV2
hsa-miR-27a-5p	CAV2
hsa-miR-30e-3p	CAV2
hsa-miR-99b-5p	CAV2
mmu-miR-664-3p	CAV2
PC-5p-3529	RRP15
eca-miR-132	RRP15
eca-miR-23a	RRP15
eca-miR-23b	RRP15
hsa-miR-628-5p	RRP15
hsa-miR-7-1-3p	RRP15
hsa-let-7a-3p	RFC1
hsa-let-7f-2-3p	RFC1
eca-miR-9027	PRRC2C
hsa-miR-1306-5p	PRRC2C
hsa-miR-421	PRRC2C
mmu-mir-6236-p3	PRRC2C
PC-3p-16598	SH2D2A
eca-miR-486-3p	SH2D2A
hsa-miR-101-5p	SH2D2A
hsa-miR-181b-5p	SH2D2A
hsa-miR-18a-3p	SH2D2A
hsa-miR-22-3p	SH2D2A
hsa-miR-486-3p	SH2D2A
hsa-miR-7977	SH2D2A
mdo-miR-181a-5p	SH2D2A
mdo-miR-22-3p	SH2D2A
PC-5p-15499	ADGRG1
eca-miR-342-5p	ADGRG1
hsa-miR-1343-3p	ADGRG1
eca-miR-129a-3p	ACADM
hsa-miR-148a-5p	ACADM
mmu-miR-3964	ACADM
tch-miR-26a-2-5p	ACADM
PC-3p-16598	JMJD1C
eca-miR-15a	JMJD1C
eca-mir-8964-p3	JMJD1C
hsa-miR-15b-5p	JMJD1C
hsa-miR-421	JMJD1C
hsa-miR-425-5p	JMJD1C
PC-5p-10785	CARNMT1
PC-3p-8463	REEP3
PC-5p-10196	REEP3
PC-5p-4320	REEP3
PC-5p-9445	REEP3
eca-miR-1	REEP3
eca-miR-8951	REEP3
PC-3p-4872	PRDM2
eca-miR-486-3p	PRDM2
eca-miR-8946	PRDM2
hsa-miR-486-3p	PRDM2
hsa-miR-505-5p	PRDM2
hsa-miR-7977	PRDM2
PC-5p-3529	RSF1
cgr-miR-1260	RSF1
eca-miR-132	RSF1
eca-miR-23a	RSF1
eca-miR-23b	RSF1
eca-miR-31	RSF1
eca-miR-8985	RSF1
hsa-let-7a-3p	RSF1
hsa-let-7f-2-3p	RSF1
hsa-miR-1260b	RSF1
hsa-miR-181b-5p	RSF1
hsa-miR-320a-3p	RSF1
hsa-miR-320b	RSF1
hsa-miR-4429	RSF1
mdo-miR-181a-5p	RSF1
mmu-miR-3968	RSF1
mmu-mir-3968-p5	RSF1
pal-miR-9993a-3p	RSF1
pal-miR-9995-3p	RSF1
PC-3p-14389	KIAA1671
eca-miR-1180	KIAA1671
hsa-miR-26b-3p	KIAA1671
PC-3p-4047	SELENOT
PC-5p-1036	SELENOT
eca-miR-363	SELENOT
eca-miR-7	SELENOT
hsa-miR-151a-3p	SELENOT
PC-3p-14948	GNPDA2
PC-3p-1902	GNPDA2
eca-miR-1	GNPDA2
eca-miR-122	GNPDA2
eca-miR-186	GNPDA2
eca-miR-18b	GNPDA2
eca-miR-340-5p	GNPDA2
hsa-let-7g-3p	GNPDA2
hsa-miR-18a-5p	GNPDA2
hsa-miR-20a-5p	GNPDA2
mmr-miR-186	GNPDA2
mmu-miR-300-3p	GNPDA2
PC-5p-5941	SNX10
eca-miR-128	SNX10
eca-miR-27b	SNX10
eca-miR-30d	SNX10
eca-miR-363	SNX10
hsa-miR-30a-5p	SNX10
hsa-miR-30e-5p	SNX10
eca-mir-2483-p3	PPP1CB
hsa-let-7g-3p	PPP1CB
eca-miR-19b	CHIC1
eca-miR-340-5p	CHIC1
eca-miR-2483	MAMLD1
eca-miR-340-5p	MZT1
eca-miR-23a	JMJD1C
eca-miR-23b	JMJD1C
PC-5p-3236	IKZF2
eca-miR-191a	IKZF2
eca-miR-196b	IKZF2
hsa-miR-339-5p	IKZF2
hsa-miR-425-5p	IKZF2
hsa-miR-628-5p	IKZF2
ssc-miR-339	IKZF2
PC-5p-3529	BIRC6
eca-miR-199a-3p	BIRC6
eca-miR-2483	BIRC6
hsa-miR-142-5p	BIRC6
hsa-miR-22-3p	NCOA1
hsa-miR-26b-3p	NCOA1
mdo-miR-22-3p	NCOA1
PC-5p-3529	DPF3
eca-miR-106b	DPF3
eca-miR-17	DPF3
eca-miR-93	DPF3
hsa-let-7a-5p	DPF3
hsa-miR-628-5p	DPF3
PC-5p-3529	NCOA6
PC-5p-3529	FRMD4A
eca-miR-342-3p	FRMD4A
hsa-miR-16-2-3p	FRMD4A
hsa-miR-18a-3p	CES3
hsa-miR-26b-3p	CES3
pal-miR-9226-5p	CES3
eca-miR-342-5p	ANKRD11
eca-miR-9036	ANKRD11
hsa-miR-1306-5p	ANKRD11
hsa-miR-1343-3p	ANKRD11
hsa-miR-25-5p	ANKRD11
PC-5p-3529	IKZF2
eca-mir-451-p3	IKZF2
PC-3p-8463	ANXA4
PC-5p-10196	ANXA4
eca-miR-532-5p	ANXA4
eca-miR-342-5p	PFKFB3
eca-miR-486-3p	PFKFB3
eca-miR-9027	PFKFB3
hsa-miR-223-3p	PFKFB3
hsa-miR-26a-5p	PFKFB3
hsa-miR-26b-5p	PFKFB3
hsa-miR-486-3p	PFKFB3
PC-3p-2279	C2H1orf94
PC-5p-17955	C2H1orf94
eca-miR-1271a	C2H1orf94
eca-miR-129a-3p	C2H1orf94
eca-miR-146a	C2H1orf94
eca-miR-146b-5p	C2H1orf94
eca-miR-185	C2H1orf94
eca-miR-296	C2H1orf94
hsa-miR-185-5p	C2H1orf94
mmu-miR-146a-5p	C2H1orf94
PC-3p-1507	SPSB4
PC-5p-12093	SPSB4
PC-5p-3529	SPSB4
eca-miR-1249	SPSB4
eca-miR-335	SPSB4
eca-mir-8964-p3	SPSB4
hsa-miR-18a-3p	SPSB4
PC-3p-2269	TBL1XR1
PC-5p-10785	TBL1XR1
PC-5p-9445	TBL1XR1
cfa-miR-500	TBL1XR1
eca-miR-186	TBL1XR1
eca-miR-502-3p	TBL1XR1
eca-mir-2483-p3	TBL1XR1
eca-mir-501-p3	TBL1XR1
hsa-miR-500a-3p	TBL1XR1
mmu-miR-664-3p	TBL1XR1
PC-3p-14258	RAB8B
PC-3p-14948	RAB8B
PC-3p-1902	RAB8B
PC-3p-8463	RAB8B
PC-5p-10196	RAB8B
PC-5p-1036	RAB8B
eca-miR-1	RAB8B
eca-miR-1271a	RAB8B
eca-miR-129a-3p	RAB8B
eca-miR-140-3p	RAB8B
eca-miR-143	RAB8B
eca-miR-199a-5p	RAB8B
eca-miR-19b	RAB8B
eca-miR-3200	RAB8B
eca-miR-363	RAB8B
eca-miR-532-5p	RAB8B
hsa-let-7g-3p	RAB8B
hsa-miR-28-5p	RAB8B
hsa-miR-30e-3p	RAB8B
mmu-miR-203-3p	RAB8B
mmu-miR-664-3p	RAB8B
eca-miR-342-5p	RAX
eca-miR-15a	SH2D2A
hsa-miR-15b-5p	SH2D2A
hsa-miR-26b-3p	SH2D2A
hsa-miR-375-3p	SH2D2A
PC-5p-1036	CCNC
eca-miR-140-3p	CCNC
eca-miR-23a	NCOA1
eca-miR-23b	NCOA1
PC-5p-7700	TAF3
PC-3p-2279	FPGT
eca-mir-2483-p3	FPGT
efu-miR-9226	FPGT
eca-miR-660	PPHLN1
eca-mir-2483-p3	PPHLN1
hsa-miR-30b-3p	PPHLN1
eca-let-7d	ALAS2
eca-let-7e	ALAS2
eca-miR-196b	ALAS2
eca-miR-2483	ALAS2
eca-miR-98	ALAS2
hsa-let-7a-5p	ALAS2
hsa-let-7b-5p	ALAS2
hsa-let-7g-5p	ALAS2
hsa-let-7i-5p	ALAS2
mmu-let-7c-5p	ALAS2
mmu-let-7j	ALAS2
tch-let-7a-5p	GLUL
pal-miR-9993a-3p	TOP1
pal-miR-9995-3p	TOP1
hsa-miR-320a-3p	CCDC18
hsa-miR-320b	CCDC18
hsa-miR-4429	CCDC18
PC-3p-17764	REEP3
PC-5p-17955	REEP3
eca-miR-7	REEP3
eca-mir-8964-p3	SETBP1
PC-3p-2269	ARL6IP5
PC-5p-17955	ARL6IP5
cfa-miR-500	ARL6IP5
eca-miR-30d	ARL6IP5
eca-miR-502-3p	ARL6IP5
eca-mir-501-p3	ARL6IP5
hsa-miR-147b-5p	ARL6IP5
hsa-miR-27a-5p	ARL6IP5
hsa-miR-30a-5p	ARL6IP5
hsa-miR-30e-5p	ARL6IP5
hsa-miR-500a-3p	ARL6IP5
hsa-miR-652-5p	ARL6IP5
mmu-miR-300-3p	ARL6IP5
mmu-miR-664-3p	ARL6IP5
PC-3p-14948	FOXN2
PC-3p-4226	FOXN2
eca-miR-122	FOXN2
eca-miR-532-5p	FOXN2
eca-miR-9163	FOXN2
hsa-miR-147b-5p	FOXN2
hsa-miR-185-5p	FOXN2
hsa-miR-28-3p	FOXN2
hsa-miR-324-5p	FOXN2
eca-miR-660	ABCE1
hsa-miR-27a-5p	ABCE1
mmu-miR-203-3p	ABCE1
PC-3p-16598	SYNPO
PC-3p-8426	SYNPO
PC-5p-14507	SYNPO
eca-miR-328	SYNPO
eca-miR-486-3p	SYNPO
hsa-miR-486-3p	SYNPO
mmu-mir-6236-p3	SYNPO
PC-3p-16598	FGF18
eca-miR-15a	FGF18
hsa-miR-15b-5p	FGF18
eca-miR-185	CALM2
eca-miR-199a-5p	CALM2
efu-miR-9226	CALM2
PC-3p-9027	CD1B1
eca-miR-186	CD1B1
mmr-miR-186	CD1B1
eca-miR-190b	CXCL1
eca-miR-122	GATA2
eca-miR-128	GATA2
eca-miR-27b	GATA2
PC-3p-14258	HACD4
PC-5p-2345	HACD4
eca-miR-872	HACD4
hsa-miR-147b-5p	HACD4
PC-5p-13012	SCML4
PC-5p-3236	SCML4
eca-miR-23a	SCML4
eca-miR-23b	SCML4
eca-mir-8964-p3	SCML4
hsa-miR-1306-5p	SCML4
hsa-miR-18a-3p	SCML4
hsa-miR-197-5p	SCML4
hsa-miR-223-5p	SCML4
hsa-miR-26a-5p	SCML4
hsa-miR-505-3p	SCML4
hsa-miR-505-5p	SCML4
hsa-miR-628-5p	SCML4
mmu-mir-6236-p3	SCML4
PC-3p-1507	PSD3
PC-3p-16598	PSD3
eca-miR-1180	PSD3
eca-miR-31	PSD3
eca-miR-335	PSD3
hsa-miR-16-2-3p	PSD3
hsa-miR-339-5p	PSD3
hsa-miR-421	PSD3
pal-miR-9993a-3p	PSD3
pal-miR-9995-3p	PSD3
ssc-miR-339	PSD3
eca-miR-15a	PFKFB3
hsa-miR-15b-5p	PFKFB3
eca-miR-150	SH3BGRL2
mdo-miR-150-5p	SH3BGRL2
PC-3p-12777	IGF2
PC-3p-2609	IGF2
eca-miR-342-5p	IGF2
hsa-miR-1306-5p	IGF2
hsa-miR-339-5p	IGF2
hsa-miR-505-5p	IGF2
ssc-miR-339	IGF2
eca-miR-9036	PFKFB3
PC-3p-12777	TMEM160
hsa-let-7a-3p	AKAP9
hsa-let-7f-2-3p	AKAP9
hsa-miR-142-5p	AKAP9
PC-3p-16598	HEMGN
cgr-miR-1260	HEMGN
eca-let-7d	HEMGN
eca-let-7e	HEMGN
eca-miR-200c	HEMGN
eca-miR-98	HEMGN
hsa-let-7a-5p	HEMGN
hsa-miR-1260b	HEMGN
hsa-miR-16-2-3p	HEMGN
eca-miR-1301	ANKRD11
eca-miR-9027	ANKRD11
PC-5p-2345	SMNDC1
eca-miR-1379	SMNDC1
eca-miR-143	SMNDC1
eca-miR-186	SMNDC1
hsa-miR-147b-5p	SMNDC1
hsa-miR-27a-5p	SMNDC1
mmr-miR-186	SMNDC1
eca-miR-106b	PFKFB3
eca-miR-17	PFKFB3
eca-miR-93	PFKFB3
PC-3p-4872	ANKRD11
eca-miR-328	ANKRD11
PC-3p-2279	VBP1
PC-3p-9027	VBP1
eca-miR-146a	VBP1
eca-miR-146b-5p	VBP1
eca-miR-18b	VBP1
eca-miR-27b	VBP1
eca-miR-340-5p	VBP1
eca-miR-363	VBP1
eca-miR-450b-5p	VBP1
hsa-miR-18a-5p	VBP1
mmu-miR-146a-5p	VBP1
mmu-miR-3964	VBP1
cgr-miR-1260	CRYBG2
eca-let-7d	CRYBG2
eca-let-7e	CRYBG2
eca-miR-98	CRYBG2
hsa-let-7a-5p	CRYBG2
hsa-let-7b-5p	CRYBG2
hsa-let-7g-5p	CRYBG2
hsa-let-7i-5p	CRYBG2
hsa-miR-1260b	CRYBG2
hsa-miR-18a-3p	CRYBG2
mmu-let-7c-5p	CRYBG2
mmu-let-7j	CRYBG2
eca-miR-15a	C1QL1
eca-miR-342-5p	C1QL1
hsa-miR-15b-5p	C1QL1
PC-5p-5941	UBE2V2
hsa-miR-30a-5p	UBE2V2
hsa-miR-30e-5p	UBE2V2
PC-3p-14389	SPSB4
eca-miR-23a	SPSB4
eca-miR-23b	SPSB4
mmu-miR-3968	SPSB4
mmu-mir-3968-p5	SPSB4
eca-miR-342-5p	SPRED3
mmu-miR-300-3p	SULT1C4
PC-3p-14948	UBE2D1
PC-3p-2279	UBE2D1
PC-5p-17955	UBE2D1
eca-miR-101	UBE2D1
eca-miR-148b-3p	UBE2D1
eca-miR-186	UBE2D1
eca-miR-27b	UBE2D1
eca-miR-340-5p	UBE2D1
eca-miR-423-5p	UBE2D1
eca-miR-9174	UBE2D1
eca-mir-2483-p3	UBE2D1
hsa-miR-142-3p	UBE2D1
hsa-miR-148a-3p	UBE2D1
hsa-miR-152-3p	UBE2D1
hsa-miR-30a-5p	UBE2D1
mmr-miR-186	UBE2D1
tch-miR-26a-2-5p	UBE2D1
eca-miR-363	AP1AR
PC-3p-4047	ARL6
eca-miR-129a-3p	ARL6
mmu-miR-300-3p	ARL6
PC-3p-16598	DUSP4
PC-5p-15499	DUSP4
PC-3p-2279	KLHL13
eca-mir-8964-p3	PSD3
PC-5p-3529	NPY
eca-miR-15a	RBBP6
hsa-miR-15b-5p	RBBP6
eca-miR-9021	FOSB
PC-3p-2279	PKIB
eca-miR-143	CIBAR1
eca-let-7f	ZCCHC10
PC-3p-2269	GNPDA2
PC-3p-8463	GNPDA2
PC-5p-10196	GNPDA2
eca-miR-10a	GNPDA2
eca-miR-10b	GNPDA2
eca-miR-450b-5p	GNPDA2
eca-miR-7	GNPDA2
hsa-miR-148a-5p	GNPDA2
hsa-miR-22-3p	DUSP2
mdo-miR-22-3p	DUSP2
eca-miR-140-3p	C1D
eca-miR-146a	C1D
eca-miR-146b-5p	C1D
eca-miR-872	C1D
hsa-miR-27a-5p	C1D
mmu-miR-146a-5p	C1D
mmu-miR-3964	C1D
cfa-miR-500	SH3BGRL2
eca-miR-502-3p	SH3BGRL2
eca-mir-501-p3	SH3BGRL2
hsa-miR-30e-3p	SH3BGRL2
hsa-miR-500a-3p	SH3BGRL2
PC-5p-9817	MTARC1
eca-miR-1301	RAX
eca-miR-23a	PCM1
eca-miR-23b	PCM1
hsa-miR-26a-5p	PCM1
hsa-miR-26b-5p	PCM1
hsa-miR-223-5p	RGS1
eca-miR-328	GPX3
hsa-miR-1343-3p	GPX3
hsa-miR-574-5p	GPX3
eca-miR-101	BCAP29
eca-mir-8964-p3	KMT2A
hsa-miR-181b-5p	KMT2A
hsa-miR-320a-3p	KMT2A
hsa-miR-320b	KMT2A
hsa-miR-4429	KMT2A
hsa-miR-505-3p	KMT2A
mdo-miR-181a-5p	KMT2A
PC-3p-9027	APPL1
eca-miR-128	APPL1
PC-3p-14948	SUB1
eca-miR-101	SUB1
eca-miR-501-5p	SUB1
eca-mir-2483-p3	SUB1
hsa-miR-1246	SUB1
mmu-miR-203-3p	SUB1

## Sheet: ALvsBL
ID1	ID2
PC-5p-1084	LRRC58
PC-5p-13515	LRRC58
eca-miR-872	LRRC58
hsa-miR-378a-3p	LRRC58
hsa-miR-378c	LRRC58
hsa-miR-16-2-3p	ALAS2
hsa-miR-339-5p	ALAS2
mmu-mir-6240-p5	ALAS2
PC-5p-1084	TLR3
eca-miR-24	TRIB3
eca-mir-8964-p3	TRIB3
tch-let-7a-5p	TRIB3
PC-3p-15620	HMOX1
PC-3p-4872	HMOX1
bta-mir-2887-2-p3	HMOX1
eca-miR-24	HMOX1
eca-miR-8946	HMOX1
eca-miR-486-3p	CD14
hsa-miR-486-3p	CD14
hsa-miR-505-5p	CD14
PC-3p-1224	C1D
PC-5p-1036	C1D
PC-5p-2514	C1D
eca-miR-532-5p	C1D
eca-miR-8951	C1D
eca-miR-9159	C1D
hsa-miR-320b	SLC4A1
hsa-miR-339-5p	SLC4A1
hsa-miR-4429	SLC4A1
PC-3p-17646	TBC1D2
hsa-miR-22-3p	TBC1D2
mdo-miR-22-3p	TBC1D2
PC-3p-15620	KRT7
eca-miR-24	KRT7
eca-miR-486-3p	KRT7
hsa-miR-486-3p	KRT7
PC-3p-4872	SYN1
PC-5p-12093	SYN1
eca-miR-19a	SYN1
eca-miR-24	SYN1
PC-3p-1902	SERPINB10
eca-miR-501-5p	SERPINB10
eca-miR-486-3p	SLC6A9
hsa-miR-22-3p	SLC6A9
hsa-miR-486-3p	SLC6A9
mdo-miR-22-3p	SLC6A9
hsa-miR-1306-5p	RGS1
hsa-miR-26b-3p	RGS1
hsa-miR-505-5p	RGS1
PC-3p-12777	NXPH4
eca-miR-486-3p	NXPH4
hsa-miR-486-3p	NXPH4
PC-3p-2279	CORIN
PC-3p-8463	CORIN
PC-5p-10196	CORIN
PC-5p-1084	CORIN
PC-5p-2998	CORIN
eca-miR-143	CORIN
eca-miR-148b-3p	CORIN
eca-miR-8951	CORIN
hsa-miR-148a-3p	CORIN
hsa-miR-148a-5p	CORIN
hsa-miR-152-3p	CORIN
hsa-miR-27a-5p	CORIN
hsa-miR-28-5p	CORIN
cgr-miR-1260	CD7
eca-miR-486-3p	CD7
hsa-miR-1260b	CD7
hsa-miR-1306-5p	CD7
hsa-miR-486-3p	CD7
hsa-miR-7977	CD7
eca-miR-103	ESAM
eca-miR-15a	ESAM
hsa-miR-107	ESAM
hsa-miR-15b-5p	ESAM
hsa-miR-26b-5p	ESAM
PC-3p-3383	SYNDIG1
PC-3p-4226	SYNDIG1
PC-5p-11751	SYNDIG1
hsa-miR-185-5p	SYNDIG1
eca-miR-125a-5p	SOWAHC
eca-miR-331	SOWAHC
PC-3p-9027	MYEF2
hsa-let-7g-3p	MYEF2
PC-3p-14389	CD81
PC-5p-1084	ACSM3
eca-miR-1839	IKZF5
eca-miR-1301	TGM2
eca-miR-205	TGM2
eca-miR-342-5p	TGM2
eca-mir-8964-p3	TGM2
mmu-mir-3968-p3	TGM2
PC-3p-6180	RALGPS2
eca-miR-185	RALGPS2
eca-miR-326	RALGPS2
PC-3p-7009	DUSP2
eca-miR-106b	DUSP2
eca-miR-17	DUSP2
eca-miR-9021	DUSP2
eca-miR-93	DUSP2
hsa-miR-1306-5p	DUSP2
hsa-miR-505-5p	DUSP2
cfa-miR-8903	LRAT
hsa-miR-27a-5p	LRAT
hsa-miR-210-3p	NR1D2
eca-miR-1839	GNB4
eca-miR-186	GNB4
hsa-miR-151a-3p	GNB4
mmr-miR-186	GNB4
PC-3p-4226	GXYLT2
eca-miR-192	GXYLT2
eca-miR-20b	GXYLT2
eca-miR-331	GXYLT2
hsa-miR-20a-5p	GXYLT2
hsa-miR-28-3p	GXYLT2
hsa-miR-30e-3p	GXYLT2
PC-3p-14948	SERPINB10
PC-5p-2514	SERPINB10
eca-miR-186	SERPINB10
mmr-miR-186	SERPINB10
eca-miR-20b	FAM3C
hsa-miR-20a-5p	FAM3C
PC-5p-6492	KLHL28
eca-miR-129a-3p	KLHL28
eca-miR-20b	KLHL28
hsa-miR-20a-5p	KLHL28
hsa-miR-1306-5p	NPY
PC-3p-4226	UHMK1
PC-5p-4320	UHMK1
eca-miR-1839	UHMK1
eca-miR-186	UHMK1
eca-miR-199a-5p	UHMK1
eca-miR-340-5p	UHMK1
eca-miR-345-5p	UHMK1
eca-miR-362-5p	UHMK1
eca-miR-500	UHMK1
eca-miR-9040	UHMK1
hsa-miR-151a-3p	UHMK1
mmr-miR-186	UHMK1
PC-3p-8075	IL22RA2
PC-3p-4047	ZNF367
PC-3p-6180	ZNF367
eca-miR-10a	ZNF367
eca-miR-10b	ZNF367
eca-miR-18b	ZNF367
eca-miR-20b	ZNF367
eca-miR-660	ZNF367
hsa-miR-20a-5p	ZNF367
hsa-miR-652-5p	ZNF367
mmu-miR-146a-5p	ZNF367
eca-miR-143	ARL5B
hsa-miR-148a-5p	ARL5B
hsa-miR-30c-1-3p	ARL5B
PC-3p-17646	KRT7
PC-3p-14258	ZBTB41
PC-3p-14948	ZBTB41
PC-5p-5941	ZBTB41
eca-miR-122	ZBTB41
eca-miR-1271a	ZBTB41
eca-miR-143	ZBTB41
eca-miR-20b	ZBTB41
eca-miR-30c	ZBTB41
eca-miR-30d	ZBTB41
eca-miR-500	ZBTB41
eca-miR-501-5p	ZBTB41
eca-miR-8951	ZBTB41
hsa-miR-20a-5p	ZBTB41
hsa-miR-30e-5p	ZBTB41
hsa-miR-652-5p	ZBTB41
eca-mir-451-p3	DUSP1
hsa-let-7a-5p	DUSP1
hsa-miR-1306-5p	DUSP1
hsa-miR-142-5p	DUSP1
mmu-let-7j	DUSP1
PC-3p-4872	TLR4
eca-miR-205	TLR4
eca-miR-31	TLR4
hsa-miR-29b-2-5p	TLR4
PC-3p-1902	MSMO1
eca-miR-192	MSMO1
eca-miR-181a	CXCL1
eca-miR-200c	CXCL1
hsa-miR-181b-5p	CXCL1
hsa-miR-421	CXCL1
mdo-miR-181a-5p	CXCL1
PC-3p-8075	KLF4
eca-miR-200c	KLF4
hsa-miR-26b-3p	KLF4
hsa-miR-29b-2-5p	KLF4
pal-miR-339b-5p	SKIL
ssc-miR-339	SKIL
eca-miR-125a-5p	KBTBD12
hsa-miR-223-5p	HEMGN
PC-3p-7009	ATF3
cgr-miR-1260	ATF3
eca-miR-486-3p	ATF3
hsa-miR-1260b	ATF3
hsa-miR-1306-5p	ATF3
hsa-miR-486-3p	ATF3
eca-miR-8951	HNMT
PC-3p-1224	CD1C
hsa-miR-30c-1-3p	CD1C
PC-3p-14258	MPZL2
PC-3p-7388	MPZL2
PC-5p-5941	MPZL2
cfa-miR-8903	MPZL2
eca-miR-122	MPZL2
eca-miR-340-5p	MPZL2
eca-miR-501-5p	MPZL2
eca-miR-8951	MPZL2
hsa-miR-30c-1-3p	MPZL2
PC-3p-14389	PFKFB3
eca-miR-335	PFKFB3
eca-miR-328	CD320
eca-miR-342-5p	CD320
eca-miR-486-3p	CD320
hsa-miR-22-3p	CD320
hsa-miR-486-3p	CD320
mdo-miR-22-3p	CD320
mmu-mir-3968-p3	CD320
eca-miR-106b	HSPA8
hsa-miR-26a-5p	HSPA8
hsa-miR-26b-5p	HSPA8
PC-5p-2998	C18H2orf69
eca-miR-122	C18H2orf69
eca-miR-186	C18H2orf69
eca-miR-20b	C18H2orf69
hsa-miR-20a-5p	C18H2orf69
mmr-miR-186	C18H2orf69
PC-3p-14323	NKG7
PC-3p-4067	NKG7
PC-5p-14507	NKG7
cgr-miR-1260	NKG7
eca-miR-486-3p	NKG7
eca-miR-9027	NKG7
hsa-miR-1260b	NKG7
hsa-miR-18a-3p	NKG7
hsa-miR-486-3p	NKG7
mmu-mir-3968-p3	NKG7
eca-miR-186	PUS10
eca-miR-296	PUS10
eca-miR-9159	PUS10
mmr-miR-186	PUS10
mmu-miR-146a-5p	PUS10
PC-3p-1902	PUS10
PC-5p-1036	PUS10
PC-5p-4320	PUS10
cfa-miR-8903	PUS10
eca-miR-125a-5p	PUS10
eca-miR-192	PUS10
hsa-miR-148a-5p	PUS10
hsa-miR-652-5p	PUS10
hsa-miR-18a-3p	NR4A2
hsa-miR-505-5p	NR4A2
mmu-miR-664-3p	SMIM14
PC-5p-2998	FZD6
eca-miR-1839	FZD6
eca-miR-186	FZD6
eca-miR-199a-5p	FZD6
hsa-miR-30e-3p	FZD6
mmr-miR-186	FZD6
eca-miR-1839	KPNA5
eca-miR-342-5p	CAVIN1
hsa-miR-22-3p	CAVIN1
mdo-miR-22-3p	CAVIN1
eca-miR-9027	CXCL8
mmu-mir-3968-p3	CXCL8
PC-3p-1224	LIN7C
hsa-miR-148a-5p	LIN7C
eca-miR-15a	IL2RB
eca-miR-24	IL2RB
eca-miR-342-5p	IL2RB
eca-miR-486-3p	IL2RB
hsa-miR-15b-5p	IL2RB
hsa-miR-339-5p	IL2RB
hsa-miR-486-3p	IL2RB
PC-3p-1224	BTLA
PC-3p-1902	BTLA
PC-3p-4226	BTLA
eca-miR-150	BTLA
hsa-miR-185-5p	BTLA
mdo-miR-150-5p	BTLA
PC-3p-1902	MS4A2
PC-5p-10785	MS4A2
eca-miR-8951	MS4A2
hsa-miR-185-5p	MS4A2
eca-let-7d	FASLG
eca-miR-24	FASLG
eca-miR-9021	FASLG
eca-miR-98	FASLG
hsa-let-7a-5p	FASLG
hsa-let-7b-5p	FASLG
hsa-let-7g-5p	FASLG
hsa-let-7i-5p	FASLG
hsa-miR-421	FASLG
mmu-let-7c-5p	FASLG
mmu-let-7j	FASLG
hsa-miR-28-5p	LYPLA1
hsa-miR-30c-1-3p	LYPLA1
PC-5p-14507	SLCO4A1
PC-5p-26810	SLCO4A1
eca-miR-103	SLCO4A1
eca-miR-340-3p	SLCO4A1
hsa-miR-107	SLCO4A1
oga-miR-28b	SLCO4A1
eca-miR-181a	SLFN5
eca-miR-590-3p	SLFN5
hsa-miR-181b-5p	SLFN5
mdo-miR-181a-5p	SLFN5
eca-miR-8914	KIR3DL
PC-5p-5645	ACTR6
eca-miR-192	ACTR6
hsa-miR-30e-3p	ACTR6
mdo-miR-1388-5p	ACTR6
mmu-miR-1839-3p	ACTR6
PC-5p-5941	ELMOD2
eca-miR-30c	ELMOD2
eca-miR-30d	ELMOD2
hsa-miR-30e-5p	ELMOD2
PC-3p-1224	B4GALT6
PC-5p-1036	B4GALT6
PC-5p-5941	B4GALT6
PC-5p-6957	B4GALT6
eca-miR-129a-3p	B4GALT6
eca-miR-143	B4GALT6
eca-miR-20b	B4GALT6
eca-miR-30c	B4GALT6
eca-miR-30d	B4GALT6
eca-miR-362-5p	B4GALT6
hsa-miR-20a-5p	B4GALT6
hsa-miR-30c-1-3p	B4GALT6
hsa-miR-30e-5p	B4GALT6
hsa-miR-652-5p	B4GALT6
mmr-miR-186	B4GALT6
PC-3p-11840	SMAD5
PC-5p-6492	SMAD5
eca-miR-148b-3p	SMAD5
eca-miR-193b	SMAD5
eca-miR-20b	SMAD5
hsa-miR-148a-3p	SMAD5
hsa-miR-152-3p	SMAD5
hsa-miR-20a-5p	SMAD5
mmu-miR-664-3p	SMAD5
PC-3p-14389	CCDC183
PC-3p-15620	CCDC183
cgr-miR-1260	CCDC183
hsa-miR-1260b	CCDC183
mmu-mir-6240-p5	CCDC183
hsa-miR-425-5p	NCR2
oga-miR-28b	NCR2
PC-5p-13515	CCNG1
eca-miR-122	CCNG1
eca-miR-1271a	CCNG1
eca-miR-20b	CCNG1
eca-miR-451	CCNG1
eca-miR-872	CCNG1
hsa-let-7g-3p	CCNG1
hsa-miR-20a-5p	CCNG1
PC-5p-1084	CENPK
eca-miR-143	CENPK
eca-miR-186	CENPK
eca-miR-362-5p	CENPK
mmr-miR-186	CENPK
eca-miR-361-5p	HSP90AA1
eca-mir-451-p3	HSP90AA1
PC-5p-1036	MINDY2
eca-miR-8951	LRRC40
eca-miR-486-3p	VAX2
hsa-miR-486-3p	VAX2
eca-miR-326	ARRDC3
eca-miR-9159	ARRDC3
PC-5p-14507	C1QB
hsa-miR-30e-3p	LRRC34
mmu-miR-146a-5p	LRRC34
eca-miR-143	TDO2
PC-5p-10785	SLC2A12
eca-miR-486-3p	HSPB1
hsa-miR-486-3p	HSPB1
hsa-miR-378a-3p	ZC2HC1A
hsa-miR-378c	ZC2HC1A
eca-miR-486-3p	LCN2
hsa-miR-486-3p	LCN2
pal-miR-9226-5p	LCN2
eca-miR-24	SERINC2
eca-miR-1301	CCNJL
hsa-miR-28-3p	RND3
PC-5p-11751	CCDC39
eca-miR-326	CCDC39
PC-3p-12777	CDKN1A
PC-3p-7009	CDKN1A
eca-miR-486-3p	CDKN1A
hsa-miR-486-3p	CDKN1A
PC-3p-1902	MCMDC2
PC-5p-1084	MCMDC2
eca-miR-199a-3p	SPTA1
hsa-miR-18a-3p	SPTA1
eca-let-7d	TNFSF9
eca-miR-24	TNFSF9
eca-miR-98	TNFSF9
hsa-let-7a-5p	TNFSF9
hsa-let-7b-5p	TNFSF9
hsa-let-7g-5p	TNFSF9
hsa-let-7i-5p	TNFSF9
mmu-let-7c-5p	TNFSF9
mmu-let-7j	TNFSF9
oga-miR-28b	TNFSF9
eca-miR-23b	NEFL
PC-5p-2514	NDUFAF4
PC-3p-12657	ITPK1
PC-3p-14323	ITPK1
PC-3p-1224	REEP1
eca-miR-20b	REEP1
hsa-miR-20a-5p	REEP1
eca-miR-15a	GRB10
hsa-miR-15b-5p	GRB10
PC-3p-14323	CCL3
PC-3p-1224	FKBP14
eca-miR-340-5p	FKBP14
PC-5p-5941	TTLL7
eca-miR-30d	TTLL7
hsa-miR-30e-5p	TTLL7
PC-5p-14507	CCL5
eca-miR-23b	CCL5
hsa-miR-1306-5p	CCL5
hsa-miR-320b	CCL5
hsa-miR-4429	CCL5
hsa-miR-628-5p	CCL5
hsa-miR-16-2-3p	CC2D2A
PC-3p-14258	TMEM167A
eca-miR-500	TMEM167A
eca-miR-196a	EIF5B
eca-miR-196b	EIF5B
eca-miR-200c	EIF5B
eca-miR-328	EIF5B
eca-miR-361-5p	EIF5B
hsa-miR-1306-3p	EIF5B
hsa-miR-29b-2-5p	EIF5B
oga-miR-28b	EIF5B
PC-3p-4226	RIMOC1
eca-miR-425	RIMOC1
hsa-miR-27a-5p	RIMOC1
hsa-miR-28-3p	RIMOC1
hsa-miR-28-5p	RIMOC1
PC-5p-2998	C1D
PC-5p-4320	C1D
eca-miR-30c	C1D
eca-miR-501-5p	C1D
hsa-miR-30c-1-3p	C1D
hsa-miR-30e-3p	C1D
hsa-miR-30e-5p	C1D
PC-3p-17646	DOCK5
hsa-miR-144-5p	DOCK5
hsa-miR-4454	DOCK5
bta-mir-2887-2-p3	IFITM5
mmu-mir-3968-p3	IFITM5
pal-miR-9226-5p	IFITM5
PC-5p-13515	LRAT
eca-miR-122	LRAT
mmu-miR-1839-3p	LRAT
PC-3p-15620	ITPK1
PC-5p-11751	CD1A1
PC-5p-14507	TMEM229B
hsa-miR-505-5p	TMEM229B
PC-5p-6492	C1GALT1
hsa-miR-378a-3p	C1GALT1
hsa-miR-378c	C1GALT1
PC-3p-8463	CAV2
PC-5p-10196	CAV2
eca-miR-20b	CAV2
eca-miR-340-5p	CAV2
hsa-miR-20a-5p	CAV2
hsa-miR-27a-5p	CAV2
hsa-miR-30e-3p	CAV2
hsa-miR-99b-5p	CAV2
mmu-miR-664-3p	CAV2
PC-3p-15620	RNPEPL1
eca-miR-486-3p	RNPEPL1
hsa-miR-18a-3p	RNPEPL1
hsa-miR-486-3p	RNPEPL1
PC-3p-8075	RFC1
hsa-let-7a-3p	RFC1
hsa-let-7f-2-3p	RFC1
cgr-miR-1260	NR4A3
eca-miR-106b	NR4A3
eca-miR-17	NR4A3
eca-miR-93	NR4A3
eca-mir-8964-p3	NR4A3
hsa-miR-1260b	NR4A3
hsa-miR-1306-5p	NR4A3
eca-miR-9027	PRRC2C
hsa-miR-1306-5p	PRRC2C
hsa-miR-421	PRRC2C
eca-miR-342-5p	ADGRG1
PC-5p-10785	CARNMT1
PC-3p-8463	REEP3
PC-5p-10196	REEP3
PC-5p-4320	REEP3
PC-5p-6492	REEP3
eca-miR-1	REEP3
eca-miR-8951	REEP3
PC-3p-12657	TBXA2R
PC-3p-14389	TBXA2R
PC-3p-14948	GNPDA2
PC-3p-1902	GNPDA2
eca-miR-1	GNPDA2
eca-miR-122	GNPDA2
eca-miR-186	GNPDA2
eca-miR-18b	GNPDA2
eca-miR-20b	GNPDA2
eca-miR-340-5p	GNPDA2
hsa-let-7g-3p	GNPDA2
hsa-miR-20a-5p	GNPDA2
mmr-miR-186	GNPDA2
PC-3p-1224	SNX10
PC-5p-2998	SNX10
PC-5p-5941	SNX10
eca-miR-30c	SNX10
eca-miR-30d	SNX10
hsa-miR-30e-5p	SNX10
eca-miR-340-5p	CHIC1
cgr-miR-1260	PIM3
hsa-miR-1260b	PIM3
PC-3p-8075	MAMLD1
eca-miR-103	MAMLD1
hsa-miR-107	MAMLD1
PC-3p-4067	KLF2
eca-miR-24	KLF2
eca-miR-328	KLF2
eca-miR-32	KLF2
eca-miR-340-3p	KLF2
hsa-miR-16-2-3p	FRMD4A
hsa-miR-18a-3p	CES3
hsa-miR-26b-3p	CES3
PC-3p-17646	PFKFB3
PC-5p-26810	PFKFB3
eca-miR-342-5p	PFKFB3
eca-miR-486-3p	PFKFB3
eca-miR-9027	PFKFB3
hsa-miR-26a-5p	PFKFB3
hsa-miR-26b-5p	PFKFB3
hsa-miR-486-3p	PFKFB3
PC-5p-12093	SPSB4
eca-miR-335	SPSB4
eca-mir-8964-p3	SPSB4
hsa-miR-18a-3p	SPSB4
PC-3p-12657	KRT7
cgr-miR-1260	KRT7
eca-miR-9027	KRT7
hsa-miR-18a-3p	KRT7
mmu-mir-3968-p5	KRT7
PC-3p-14389	GNLY
eca-miR-1301	GNLY
eca-miR-24	GNLY
PC-3p-1224	TBL1XR1
PC-5p-10785	TBL1XR1
PC-5p-6492	TBL1XR1
cfa-miR-500	TBL1XR1
eca-miR-186	TBL1XR1
eca-miR-193b	TBL1XR1
eca-miR-326	TBL1XR1
eca-miR-502-3p	TBL1XR1
eca-mir-501-p3	TBL1XR1
hsa-miR-500a-3p	TBL1XR1
mmu-miR-664-3p	TBL1XR1
hsa-miR-378a-3p	DPY19L4
hsa-miR-378c	DPY19L4
eca-miR-342-5p	RAX
pal-miR-9226-5p	RAX
PC-3p-17646	ID1
bta-mir-2887-2-p3	ID1
eca-miR-132	ID1
hsa-miR-331-5p	ID1
hsa-miR-425-5p	ID1
eca-miR-129a-3p	REEP1
PC-5p-1036	CCNC
eca-miR-140-3p	CCNC
eca-miR-326	CCNC
hsa-miR-25-5p	HSPB6
PC-3p-2279	FPGT
PC-3p-4047	TMTC3
PC-3p-9027	TMTC3
eca-miR-186	TMTC3
eca-miR-361-3p	TMTC3
eca-miR-362-5p	TMTC3
eca-miR-872	TMTC3
hsa-miR-151a-3p	TMTC3
mmr-miR-186	TMTC3
tch-miR-26a-2-5p	TMTC3
eca-let-7d	ALAS2
eca-miR-196b	ALAS2
eca-miR-98	ALAS2
hsa-let-7a-5p	ALAS2
hsa-let-7b-5p	ALAS2
hsa-let-7g-5p	ALAS2
hsa-let-7i-5p	ALAS2
mmu-let-7c-5p	ALAS2
mmu-let-7j	ALAS2
mmu-mir-3968-p3	GLUL
tch-let-7a-5p	GLUL
eca-miR-148b-3p	FRRS1
eca-miR-8951	FRRS1
hsa-miR-148a-3p	FRRS1
hsa-miR-152-3p	FRRS1
hsa-miR-378a-3p	FRRS1
hsa-miR-378c	FRRS1
eca-miR-660	ABCE1
hsa-miR-27a-5p	ABCE1
PC-3p-7009	FGF18
eca-miR-15a	FGF18
hsa-miR-15b-5p	FGF18
hsa-miR-29b-2-5p	FGF18
PC-3p-12657	HBA
PC-3p-14948	RIDA
PC-3p-4226	RIDA
PC-3p-9027	RIDA
PC-5p-10785	RIDA
PC-5p-11926	RIDA
tch-miR-26a-2-5p	RIDA
PC-3p-9027	CD1B1
eca-miR-186	CD1B1
mmr-miR-186	CD1B1
PC-3p-14323	BST2
PC-5p-12093	BST2
eca-miR-8985	BST2
PC-3p-8075	CXCL1
eca-miR-190b	CXCL1
PC-3p-12777	NPDC1
PC-3p-4872	NPDC1
eca-miR-486-3p	NPDC1
hsa-miR-339-5p	NPDC1
hsa-miR-486-3p	NPDC1
PC-5p-10785	ZSCAN12
PC-5p-4320	ZSCAN12
eca-miR-129a-3p	ZSCAN12
eca-miR-1388	ZSCAN12
eca-miR-326	ZSCAN12
eca-miR-345-5p	ZSCAN12
eca-miR-362-5p	ZSCAN12
hsa-miR-185-5p	ZSCAN12
hsa-miR-27a-5p	ZSCAN12
hsa-miR-30e-3p	ZSCAN12
mdo-miR-352-5p	ZSCAN12
mmu-miR-664-3p	ZSCAN12
eca-miR-1180	PSD3
eca-miR-19a	PSD3
eca-miR-31	PSD3
eca-miR-335	PSD3
hsa-miR-16-2-3p	PSD3
hsa-miR-339-5p	PSD3
hsa-miR-421	PSD3
pal-miR-9226-5p	PSD3
pal-miR-9993a-3p	PSD3
pal-miR-9995-3p	PSD3
eca-miR-15a	PFKFB3
hsa-miR-15b-5p	PFKFB3
PC-3p-12777	IGF2
PC-3p-15620	IGF2
eca-miR-342-5p	IGF2
hsa-miR-1306-5p	IGF2
hsa-miR-29b-2-5p	IGF2
hsa-miR-339-5p	IGF2
hsa-miR-505-5p	IGF2
eca-miR-19a	NR4A2
PC-3p-12777	TMEM160
cgr-miR-1260	HEMGN
eca-let-7d	HEMGN
eca-miR-200c	HEMGN
eca-miR-98	HEMGN
hsa-let-7a-5p	HEMGN
hsa-miR-1260b	HEMGN
hsa-miR-130b-5p	HEMGN
hsa-miR-16-2-3p	HEMGN
eca-miR-106b	PFKFB3
eca-miR-17	PFKFB3
eca-miR-19a	PFKFB3
eca-miR-93	PFKFB3
PC-3p-2279	VBP1
PC-3p-9027	VBP1
eca-miR-18b	VBP1
eca-miR-340-5p	VBP1
eca-miR-345-5p	VBP1
mmu-miR-146a-5p	VBP1
eca-miR-15a	C1QL1
eca-miR-342-5p	C1QL1
hsa-miR-15b-5p	C1QL1
PC-5p-5941	UBE2V2
hsa-miR-30e-5p	UBE2V2
PC-3p-14389	SPSB4
PC-3p-15620	SPSB4
eca-miR-23b	SPSB4
mmu-mir-3968-p3	SPSB4
mmu-mir-3968-p5	SPSB4
PC-3p-12657	PDGFB
PC-3p-14323	PDGFB
eca-let-7d	PDGFB
eca-miR-98	PDGFB
hsa-let-7a-5p	PDGFB
hsa-let-7b-5p	PDGFB
hsa-let-7g-5p	PDGFB
hsa-let-7i-5p	PDGFB
mmu-let-7c-5p	PDGFB
mmu-let-7j	PDGFB
PC-3p-12777	SELENOW
PC-3p-7009	SELENOW
pal-miR-9226-5p	SELENOW
PC-3p-12777	KLF16
PC-3p-5361	KLF16
eca-miR-486-3p	KLF16
hsa-miR-29b-2-5p	KLF16
hsa-miR-486-3p	KLF16
mmu-miR-126b-3p	KLF16
eca-miR-486-3p	DEDD2
hsa-miR-486-3p	DEDD2
eca-miR-103	PSD3
eca-mir-8964-p3	PSD3
hsa-miR-107	PSD3
hsa-miR-29b-2-5p	PSD3
PC-5p-26810	FOSB
eca-miR-9021	FOSB
PC-3p-2279	PKIB
eca-miR-143	CIBAR1
PC-3p-8463	GNPDA2
PC-5p-10196	GNPDA2
eca-miR-10a	GNPDA2
eca-miR-10b	GNPDA2
hsa-miR-148a-5p	GNPDA2
hsa-miR-22-3p	DUSP2
mdo-miR-22-3p	DUSP2
eca-miR-140-3p	C1D
eca-miR-872	C1D
hsa-miR-27a-5p	C1D
mmu-miR-146a-5p	C1D
PC-3p-14323	RAX
eca-miR-1301	RAX
eca-miR-32	RGS1
hsa-miR-223-5p	RGS1
PC-3p-9027	APPL1
eca-miR-9159	APPL1
pal-miR-9226-5p	KRT7
hsa-miR-425-5p	BST2
