# Supplementary material for: Multi-Omics Deciphers Divergent Mechanisms in Differentially Cardiac-Remodeled Yili Horses Under Conditions of Equivalent Power Output
Source: Animals (Basel). 2025 Nov 9;15(22):3251. doi: 10.3390/ani15223251 (PMC12649268; doi:10.3390/ani15223251)
Supplement: Supplementary file 1 [file animals-15-03251-s001.zip › Supplement Text S2.xls]

## Sheet: QC报告
Sample QC Report
			Customer Supplied Information				LC Measurement										LC Internal Record
id	Sample Type	Species	Sample Detail Description	concentration (µg/µL)	RIN	nanodrop (µg/µL)	Amount (µg)	QC Evaluation	Reasons for disqualification	Assay Type	Original ID	Isolation Method	Operator	Extraction Date
	全血	马		0.0070599999999999994	8.2		0.4942	qualified			M24183629a	TRK1002X	zhangyue	2024-11-19 14:38:20
	全血	马		0.00511	8.9		0.3577	qualified			M24183635a	TRK1002X	zhangyue	2024-11-19 14:38:20
	全血	马		0.00631	9.4		0.4417	qualified			M24183641a	TRK1002X	zhangyue	2024-11-19 14:38:20
	全血	马		0.008140000000000001	9.9		0.5698	qualified			M24183647a	TRK1002X	zhangyue	2024-11-19 14:38:20
	全血	马		0.00497	10		0.3479	qualified			M24183653a	TRK1002X	zhangyue	2024-11-19 14:38:20
	全血	马		0.00461	10		0.3227	qualified			M24183659a	TRK1002X	zhangyue	2024-11-19 14:38:20
	全血	马		0.0054	9.8		0.3780	qualified			M24183665a	TRK1002X	zhangyue	2024-11-19 14:38:20
	全血	马		0.009460000000000001	10		0.6622	qualified			M24183671a	TRK1002X	zhangyue	2024-11-19 14:38:20
	全血	马		0.01226	9.4		0.8582	qualified			M24183677a	TRK1002X	zhangyue	2024-11-19 14:38:20
	全血	马		0.006059999999999999	9.3		0.4242	qualified			M24183683a	TRK1002X	zhangyue	2024-11-19 14:38:20
	全血	马		0.008119999999999999	9.8		0.5684	qualified			M24183689a	TRK1002X	zhangyue	2024-11-19 14:38:20
	全血	马		0.00725	10		0.5075	qualified			M24183701a	TRK1002X	zhangyue	2024-11-19 14:38:20
	全血	马		0.00404	9.9		0.3028	qualified			M24183707a	TRK1002X	zhangyue	2024-11-19 14:38:20
	全血	马		0.0104	9.9		0.7280	qualified			M24183713a	TRK1002X	zhangyue	2024-11-19 14:38:20
	全血	马		0.00906	10		0.6342	qualified			M24183719a	TRK1002X	zhangyue	2024-11-19 14:38:20
	全血	马		0.01279	10		0.8953	qualified			M24183725a	TRK1002X	zhangyue	2024-11-19 14:38:20
	全血	马		0.01192	9.7		0.8344	qualified			M24183737a	TRK1002X	zhangyue	2024-11-19 14:38:20
	全血	马		0.00745	8.4		0.5215	qualified			M24183743a	TRK1002X	zhangyue	2024-11-19 14:38:20
	全血	马		0.01184	10		0.8288	qualified			M24183749a	TRK1002X	zhangyue	2024-11-19 14:38:20
	全血	马		0.00902	9.3		0.6314	qualified			M24183755a	TRK1002X	zhangyue	2024-11-19 14:38:20
	全血	马		0.00714	10		0.4998	qualified			M24183803a	TRK1002X	zhangyue	2024-11-19 14:38:20
	全血	马		0.00711	9.9		0.4977	qualified			M24183809a	TRK1002X	zhangyue	2024-11-19 14:38:20
	全血	马		0.00861	9.6		0.6027	qualified			M24183815a	TRK1002X	zhangyue	2024-11-19 14:38:20
	全血	马		0.00982	9.7		0.6874	qualified			M24183821a	TRK1002X	zhangyue	2024-11-19 14:38:20
	全血	马		0.01017	9.5		0.7119	qualified			M24183827a	TRK1002X	zhangyue	2024-11-19 14:38:20
	全血	马		0.009779999999999999	9.7		0.6846	qualified			M24183833a	TRK1002X	zhangyue	2024-11-19 14:38:20
	全血	马		0.01243	9.8		0.8701	qualified			M24183839a	TRK1002X	zhangyue	2024-11-19 14:38:20
	全血	马		0.01459	10		1.0213	qualified			M24183845a	TRK1002X	zhangyue	2024-11-19 14:38:20
	全血	马		0.00595	9.8		0.4165	qualified			M24183851a	TRK1002X	zhangyue	2024-11-19 14:38:20
	全血	马		0.0079	9.6		0.5530	qualified			M24183857a	TRK1002X	zhangyue	2024-11-19 14:38:20
	全血	马		0.0114	9.7		0.7980	qualified			M24183863a	TRK1002X	zhangyue	2024-11-19 14:38:20
	全血	马		0.01452	9.8		1.0164	qualified			M24183875a	TRK1002X	zhangyue	2024-11-19 14:38:20
	全血	马		0.01085	9.6		0.7595	qualified			M24183881a	TRK1002X	zhangyue	2024-11-19 14:38:20
	全血	马		0.01304	9.7		0.9128	qualified			M24183887a	TRK1002X	zhangyue	2024-11-19 14:38:20
	全血	马		0.00966	9.5		0.6762	qualified			M24183893a	TRK1002X	zhangyue	2024-11-19 14:38:20
	全血	马		0.01099	10		0.7693	qualified			M24183899a	TRK1002X	zhangyue	2024-11-19 14:38:20
	全血	马		0.00647	9.6		0.4529	qualified			M24183911a	TRK1002X	zhangyue	2024-11-19 14:38:20
	全血	马		0.007	9.8		0.4900	qualified			M24183917a	TRK1002X	zhangyue	2024-11-19 14:38:20
	全血	马		0.007719999999999999	9.8		0.5404	qualified			M24183923a	TRK1002X	zhangyue	2024-11-19 14:38:20
	全血	马		0.01272	9.9		0.8904	qualified			M24183929a	TRK1002X	zhangyue	2024-11-19 14:38:20
检测结果图
